# Supplementary material for: The Splicing Factor SR45 Negatively Regulates Anthocyanin Accumulation under High-Light Stress in Arabidopsis thaliana
Source: Life (Basel). 2023 Jun 14;13(6):1386. doi: 10.3390/life13061386 (PMC10303452; doi:10.3390/life13061386)
Supplement: Supplementary file 1 [file life-13-01386-s001.zip]

Archive with 1 entries (1 files):
- life-2454269-supplementary.pdf
